# Supplementary material for: Efficient Delivery of Hydrophilic Small Molecules to Retinal Cell Lines Using Gel Core-Containing Solid Lipid Nanoparticles
Source: Pharmaceutics. 2021 Dec 28;14(1):74. doi: 10.3390/pharmaceutics14010074 (PMC8780956; doi:10.3390/pharmaceutics14010074)
Supplement: Supplementary file 1 [file pharmaceutics-14-00074-s001.zip]

Archive with 1 entries (1 files):
- pharmaceutics-1494569-supplementary.pdf
